# Supplementary material for: Auditory fear memory retrieval requires BLA-LS and LS-VMH circuitries via GABAergic and dopaminergic neurons
Source: EMBO Rep. 2025 Mar 7;26(7):1816–34. doi: 10.1038/s44319-025-00403-x (PMC11977213; doi:10.1038/s44319-025-00403-x)
Supplement: Supplementary file 3 — Source data Fig. 1 [file 44319_2025_403_MOESM3_ESM.zip]

Archive with 40 entries (33 files):
- Figure 1/
- Figure 1/1A/
- Figure 1/._1A
- Figure 1/1B/
- Figure 1/._1B
- Figure 1/1D/
- Figure 1/._1D
- Figure 1/1C/
- Figure 1/._1C
- Figure 1/1A/c-Fos postive cells in various brain regions.xlsx
- __MACOSX/Figure 1/1A/._c-Fos postive cells in various brain regions.xlsx
- Figure 1/1A/._c-Fos postive cells in various brain regions.xlsx
- Figure 1/1B/ratio and P values.xlsx
- __MACOSX/Figure 1/1B/._ratio and P values.xlsx
- Figure 1/1B/._ratio and P values.xlsx
- Figure 1/1D/Tone/
- Figure 1/1D/._Tone
- Figure 1/1D/Control/
- Figure 1/1D/._Control
- Figure 1/1C/number of c-Fos positive cells.xlsx
- __MACOSX/Figure 1/1C/._number of c-Fos positive cells.xlsx
- Figure 1/1C/._number of c-Fos positive cells.xlsx
- Figure 1/1D/Tone/c-Fos.tif
- __MACOSX/Figure 1/1D/Tone/._c-Fos.tif
- Figure 1/1D/Tone/._c-Fos.tif
- Figure 1/1D/Tone/overlay.tif
- __MACOSX/Figure 1/1D/Tone/._overlay.tif
- Figure 1/1D/Tone/._overlay.tif
- Figure 1/1D/Tone/Hoechst.tif
- __MACOSX/Figure 1/1D/Tone/._Hoechst.tif
- Figure 1/1D/Tone/._Hoechst.tif
- Figure 1/1D/Control/c-Fos.tif
- __MACOSX/Figure 1/1D/Control/._c-Fos.tif
- Figure 1/1D/Control/._c-Fos.tif
- Figure 1/1D/Control/overlay.tif
- __MACOSX/Figure 1/1D/Control/._overlay.tif
- Figure 1/1D/Control/._overlay.tif
- Figure 1/1D/Control/Hoechst.tif
- __MACOSX/Figure 1/1D/Control/._Hoechst.tif
- Figure 1/1D/Control/._Hoechst.tif
