# Supplementary material for: Auditory fear memory retrieval requires BLA-LS and LS-VMH circuitries via GABAergic and dopaminergic neurons
Source: EMBO Rep. 2025 Mar 7;26(7):1816–34. doi: 10.1038/s44319-025-00403-x (PMC11977213; doi:10.1038/s44319-025-00403-x)
Supplement: Supplementary file 3 — Source data Fig. 1 [file 44319_2025_403_MOESM3_ESM.zip › Figure 1/1A/c-Fos postive cells in various brain regions.xlsx]

## Sheet: Sheet1
	Tone test	Control
Acb	13.33	0
cc	10.37	0
BNST	151.5	4.817
BLA	66.67	2.593
Shi	71.85	4.075
LSD	104.4	7.408
fi	46.3	3.705
Pe	108.1	9.259
LSI	151.1	12.96
CA1	3.704	0.3707
MD	185.6	20
LSV	156.7	19.63
PVN	143	19.26
PaV	30	4.815
CeL	13.33	2.223
AOP	55.93	9.631
M1	4.815	1.111
GP	9.63	2.223
MHb	9.63	2.223
aca	15.19	3.705
AOL	74.82	18.89
PVA	138.9	37.04
st	31.48	8.519
PH	127.8	39.63
AHC	111.1	35.93
VMH	75.93	24.81
PAG	93.33	31.85
DG	18.15	7.779
DM	98.89	44.44
CPu	8.889	4.075
CA2	3.704	1.853
CA3	13.33	8.889
aci	49.26	34.07
CeM	13.7	10.74
AOM	62.96	54.07
En	64.44	64.81
MPO	147.4	150
AOV	40	44.81
AOD	59.26	74.82
MO	24.07	52.59
AOB	11.48	66.67
VO	23.33	140.4
Gl	12.22	74.44
M2	5.185	34.82
LO	5.556	50
FrA	8.52	106.7
PrL	4.445	67.78
Epl	1.482	44.81
DLO	2.223	122.2
GrO	0	191.9
ic	0	1.482
MPT	0	5.557
MnPO	0	31.48
pc	0	118.5
