# Supplementary material for: Auditory fear memory retrieval requires BLA-LS and LS-VMH circuitries via GABAergic and dopaminergic neurons
Source: EMBO Rep. 2025 Mar 7;26(7):1816–34. doi: 10.1038/s44319-025-00403-x (PMC11977213; doi:10.1038/s44319-025-00403-x)
Supplement: Supplementary file 3 — Source data Fig. 1 [file 44319_2025_403_MOESM3_ESM.zip › Figure 1/1B/ratio and P values.xlsx]

## Sheet: Sheet1
	Tone test	Control	Ratio	P value
Acb	13.33	0	#DIV/0!	0.315229
cc	10.37	0	#DIV/0!	0.007579
BNST	151.5	4.817	31.4511	<0.000001
BLA	66.67	2.593	25.7115	<0.000001
Shi	71.85	4.075	17.6319	<0.000001
LSD	104.4	7.408	14.0929	<0.000001
fi	46.3	3.705	12.4966	0.008105
Pe	108.1	9.259	11.6751	<0.000001
LSI	151.1	12.96	11.659	<0.000001
CA1	3.704	0.3707	9.99191	0.790193
MD	185.6	20	9.28	<0.000001
LSV	156.7	19.63	7.98268	1e-06
PVN	143	19.26	7.42471	<0.000001
PaV	30	4.815	6.23053	0.090021
CeL	13.33	2.223	5.9964	0.204815
AOP	55.93	9.631	5.80729	0.000957
M1	4.815	1.111	4.33393	0.958768
GP	9.63	2.223	4.33198	0.661251
MHb	9.63	2.223	4.33198	0.764368
aca	15.19	3.705	4.09987	0.088263
AOL	74.82	18.89	3.96083	0.018371
PVA	138.9	37.04	3.75	2e-06
st	31.48	8.519	3.69527	0.259557
PH	127.8	39.63	3.22483	8.4e-05
AHC	111.1	35.93	3.09212	0.000228
VMH	75.93	24.81	3.06046	0.031688
PAG	93.33	31.85	2.9303	<0.000001
DG	18.15	7.779	2.3332	0.218796
DM	98.89	44.44	2.22525	1.1e-05
CPu	8.889	4.075	2.18135	0.923492
CA2	3.704	1.853	1.99892	0.990704
CA3	13.33	8.889	1.49961	0.990704
aci	49.26	34.07	1.44585	0.98466
CeM	13.7	10.74	1.27561	0.994537
AOM	62.96	54.07	1.16442	0.990704
En	64.44	64.81	0.994291	0.996029
MPO	147.4	150	0.982667	0.996029
AOV	40	44.81	0.892658	0.994537
AOD	59.26	74.82	0.792034	0.990704
MO	24.07	52.59	0.457692	0.661251
AOB	11.48	66.67	0.172191	0.002556
VO	23.33	140.4	0.166168	0.000914
Gl	12.22	74.44	0.164159	0.000321
M2	5.185	34.82	0.148909	0.035981
LO	5.556	50	0.11112	0.000101
FrA	8.52	106.7	0.07985	0.300019
PrL	4.445	67.78	0.0655798	0.000905
Epl	1.482	44.81	0.033073	0.000905
DLO	2.223	122.2	0.0181915	0.000306
GrO	0	191.9	0	3e-06
ic	0	1.482	0	0.764368
MPT	0	5.557	0	0.016363
MnPO	0	31.48	0	4e-05
pc	0	118.5	0	<0.000001
