# Supplementary material for: Auditory fear memory retrieval requires BLA-LS and LS-VMH circuitries via GABAergic and dopaminergic neurons
Source: EMBO Rep. 2025 Mar 7;26(7):1816–34. doi: 10.1038/s44319-025-00403-x (PMC11977213; doi:10.1038/s44319-025-00403-x)
Supplement: Supplementary file 3 — Source data Fig. 1 [file 44319_2025_403_MOESM3_ESM.zip › Figure 1/1C/number of c-Fos positive cells.xlsx]

## Sheet: Sheet1
	Tone test	Control
Acb	13.33	0
cc	10.37	0
GrO	0	191.9
ic	0	1.482
MPT	0	5.557
MnPO	0	31.48
pc	0	118.5
