# Supplementary material for: Auditory fear memory retrieval requires BLA-LS and LS-VMH circuitries via GABAergic and dopaminergic neurons
Source: EMBO Rep. 2025 Mar 7;26(7):1816–34. doi: 10.1038/s44319-025-00403-x (PMC11977213; doi:10.1038/s44319-025-00403-x)
Supplement: Supplementary file 4 — Source data Fig. 2 [file 44319_2025_403_MOESM4_ESM.zip]

Archive with 135 entries (121 files):
- Figure 2/
- Figure 2/2F/
- Figure 2/._2F
- Figure 2/2C/
- Figure 2/._2C
- Figure 2/2D/
- Figure 2/._2D
- Figure 2/2E/
- Figure 2/._2E
- Figure 2/2B/
- Figure 2/._2B
- Figure 2/2F/c-Fos positive cells and behavior test.xlsx
- __MACOSX/Figure 2/2F/._c-Fos positive cells and behavior test.xlsx
- Figure 2/2F/._c-Fos positive cells and behavior test.xlsx
- Figure 2/2C/AAV-hM4DGi-mCherry+Compound 21/
- Figure 2/2C/._AAV-hM4DGi-mCherry+Compound 21
- Figure 2/2C/AAV-hM4Di-mCherry/
- Figure 2/2C/._AAV-hM4Di-mCherry
- Figure 2/2C/AAV-mCherry+Compound 21/
- Figure 2/2C/._AAV-mCherry+Compound 21
- Figure 2/2C/Control/
- Figure 2/2C/._Control
- Figure 2/2D/c-Fos positive cells and behavior test.xlsx
- __MACOSX/Figure 2/2D/._c-Fos positive cells and behavior test.xlsx
- Figure 2/2D/._c-Fos positive cells and behavior test.xlsx
- Figure 2/2E/AAV-hM4Di-mCherry/
- Figure 2/2E/._AAV-hM4Di-mCherry
- Figure 2/2E/AAV-hM4Di-mCherry+Compound 21/
- Figure 2/2E/._AAV-hM4Di-mCherry+Compound 21
- Figure 2/2E/AAV-mCherry+Compound 21/
- Figure 2/2E/._AAV-mCherry+Compound 21
- Figure 2/2E/Control/
- Figure 2/2E/._Control
- Figure 2/2B/hM4Di-mCherry.jpg
- __MACOSX/Figure 2/2B/._hM4Di-mCherry.jpg
- Figure 2/2B/._hM4Di-mCherry.jpg
- Figure 2/2B/AAV injection position overlay.jpeg
- __MACOSX/Figure 2/2B/._AAV injection position overlay.jpeg
- Figure 2/2B/._AAV injection position overlay.jpeg
- Figure 2/2C/AAV-hM4DGi-mCherry+Compound 21/mCherry.tif
- __MACOSX/Figure 2/2C/AAV-hM4DGi-mCherry+Compound 21/._mCherry.tif
- Figure 2/2C/AAV-hM4DGi-mCherry+Compound 21/._mCherry.tif
- Figure 2/2C/AAV-hM4DGi-mCherry+Compound 21/c-Fos.tif
- __MACOSX/Figure 2/2C/AAV-hM4DGi-mCherry+Compound 21/._c-Fos.tif
- Figure 2/2C/AAV-hM4DGi-mCherry+Compound 21/._c-Fos.tif
- Figure 2/2C/AAV-hM4DGi-mCherry+Compound 21/overlay.tif
- __MACOSX/Figure 2/2C/AAV-hM4DGi-mCherry+Compound 21/._overlay.tif
- Figure 2/2C/AAV-hM4DGi-mCherry+Compound 21/._overlay.tif
- Figure 2/2C/AAV-hM4DGi-mCherry+Compound 21/Hoechst.tif
- __MACOSX/Figure 2/2C/AAV-hM4DGi-mCherry+Compound 21/._Hoechst.tif
- Figure 2/2C/AAV-hM4DGi-mCherry+Compound 21/._Hoechst.tif
- Figure 2/2C/AAV-hM4Di-mCherry/mCherry.tif
- __MACOSX/Figure 2/2C/AAV-hM4Di-mCherry/._mCherry.tif
- Figure 2/2C/AAV-hM4Di-mCherry/._mCherry.tif
- Figure 2/2C/AAV-hM4Di-mCherry/c-Fos.tif
- __MACOSX/Figure 2/2C/AAV-hM4Di-mCherry/._c-Fos.tif
- Figure 2/2C/AAV-hM4Di-mCherry/._c-Fos.tif
- Figure 2/2C/AAV-hM4Di-mCherry/overlay.tif
- __MACOSX/Figure 2/2C/AAV-hM4Di-mCherry/._overlay.tif
- Figure 2/2C/AAV-hM4Di-mCherry/._overlay.tif
- Figure 2/2C/AAV-hM4Di-mCherry/Hoechst.tif
- __MACOSX/Figure 2/2C/AAV-hM4Di-mCherry/._Hoechst.tif
- Figure 2/2C/AAV-hM4Di-mCherry/._Hoechst.tif
- Figure 2/2C/AAV-mCherry+Compound 21/mCherry.tif
- __MACOSX/Figure 2/2C/AAV-mCherry+Compound 21/._mCherry.tif
- Figure 2/2C/AAV-mCherry+Compound 21/._mCherry.tif
- Figure 2/2C/AAV-mCherry+Compound 21/c-Fos.tif
- __MACOSX/Figure 2/2C/AAV-mCherry+Compound 21/._c-Fos.tif
- Figure 2/2C/AAV-mCherry+Compound 21/._c-Fos.tif
- Figure 2/2C/AAV-mCherry+Compound 21/overlay.tif
- __MACOSX/Figure 2/2C/AAV-mCherry+Compound 21/._overlay.tif
- Figure 2/2C/AAV-mCherry+Compound 21/._overlay.tif
- Figure 2/2C/AAV-mCherry+Compound 21/Hoechst.tif
- __MACOSX/Figure 2/2C/AAV-mCherry+Compound 21/._Hoechst.tif
- Figure 2/2C/AAV-mCherry+Compound 21/._Hoechst.tif
- Figure 2/2C/Control/mCherry.tif
- __MACOSX/Figure 2/2C/Control/._mCherry.tif
- Figure 2/2C/Control/._mCherry.tif
- Figure 2/2C/Control/c-Fos.tif
- __MACOSX/Figure 2/2C/Control/._c-Fos.tif
- Figure 2/2C/Control/._c-Fos.tif
- Figure 2/2C/Control/overlay.tif
- __MACOSX/Figure 2/2C/Control/._overlay.tif
- Figure 2/2C/Control/._overlay.tif
- Figure 2/2C/Control/Hoechst.tif
- __MACOSX/Figure 2/2C/Control/._Hoechst.tif
- Figure 2/2C/Control/._Hoechst.tif
- Figure 2/2E/AAV-hM4Di-mCherry/mCherry.tif
- __MACOSX/Figure 2/2E/AAV-hM4Di-mCherry/._mCherry.tif
- Figure 2/2E/AAV-hM4Di-mCherry/._mCherry.tif
- Figure 2/2E/AAV-hM4Di-mCherry/c-Fos.tif
- __MACOSX/Figure 2/2E/AAV-hM4Di-mCherry/._c-Fos.tif
- Figure 2/2E/AAV-hM4Di-mCherry/._c-Fos.tif
- Figure 2/2E/AAV-hM4Di-mCherry/overlay.tif
- __MACOSX/Figure 2/2E/AAV-hM4Di-mCherry/._overlay.tif
- Figure 2/2E/AAV-hM4Di-mCherry/._overlay.tif
- Figure 2/2E/AAV-hM4Di-mCherry/Hoechst.tif
- __MACOSX/Figure 2/2E/AAV-hM4Di-mCherry/._Hoechst.tif
- Figure 2/2E/AAV-hM4Di-mCherry/._Hoechst.tif
- Figure 2/2E/AAV-hM4Di-mCherry+Compound 21/mCherry.tif
- __MACOSX/Figure 2/2E/AAV-hM4Di-mCherry+Compound 21/._mCherry.tif
- Figure 2/2E/AAV-hM4Di-mCherry+Compound 21/._mCherry.tif
- Figure 2/2E/AAV-hM4Di-mCherry+Compound 21/c-Fos.tif
- __MACOSX/Figure 2/2E/AAV-hM4Di-mCherry+Compound 21/._c-Fos.tif
- Figure 2/2E/AAV-hM4Di-mCherry+Compound 21/._c-Fos.tif
- Figure 2/2E/AAV-hM4Di-mCherry+Compound 21/overlay.tif
- __MACOSX/Figure 2/2E/AAV-hM4Di-mCherry+Compound 21/._overlay.tif
- Figure 2/2E/AAV-hM4Di-mCherry+Compound 21/._overlay.tif
- Figure 2/2E/AAV-hM4Di-mCherry+Compound 21/Hoechst.tif
- __MACOSX/Figure 2/2E/AAV-hM4Di-mCherry+Compound 21/._Hoechst.tif
- Figure 2/2E/AAV-hM4Di-mCherry+Compound 21/._Hoechst.tif
- Figure 2/2E/AAV-mCherry+Compound 21/mCherry.tif
- __MACOSX/Figure 2/2E/AAV-mCherry+Compound 21/._mCherry.tif
- Figure 2/2E/AAV-mCherry+Compound 21/._mCherry.tif
- Figure 2/2E/AAV-mCherry+Compound 21/c-Fos.tif
- __MACOSX/Figure 2/2E/AAV-mCherry+Compound 21/._c-Fos.tif
- Figure 2/2E/AAV-mCherry+Compound 21/._c-Fos.tif
- Figure 2/2E/AAV-mCherry+Compound 21/overlay.tif
- __MACOSX/Figure 2/2E/AAV-mCherry+Compound 21/._overlay.tif
- Figure 2/2E/AAV-mCherry+Compound 21/._overlay.tif
- Figure 2/2E/AAV-mCherry+Compound 21/Hoechst.tif
- __MACOSX/Figure 2/2E/AAV-mCherry+Compound 21/._Hoechst.tif
- Figure 2/2E/AAV-mCherry+Compound 21/._Hoechst.tif
- Figure 2/2E/Control/mCherry.tif
- __MACOSX/Figure 2/2E/Control/._mCherry.tif
- Figure 2/2E/Control/._mCherry.tif
- Figure 2/2E/Control/c-Fos.tif
- __MACOSX/Figure 2/2E/Control/._c-Fos.tif
- Figure 2/2E/Control/._c-Fos.tif
- Figure 2/2E/Control/overlay.tif
- __MACOSX/Figure 2/2E/Control/._overlay.tif
- Figure 2/2E/Control/._overlay.tif
- Figure 2/2E/Control/Hoechst.tif
- __MACOSX/Figure 2/2E/Control/._Hoechst.tif
- Figure 2/2E/Control/._Hoechst.tif
