# Supplementary material for: Auditory fear memory retrieval requires BLA-LS and LS-VMH circuitries via GABAergic and dopaminergic neurons
Source: EMBO Rep. 2025 Mar 7;26(7):1816–34. doi: 10.1038/s44319-025-00403-x (PMC11977213; doi:10.1038/s44319-025-00403-x)
Supplement: Supplementary file 4 — Source data Fig. 2 [file 44319_2025_403_MOESM4_ESM.zip › Figure 2/2F/c-Fos positive cells and behavior test.xlsx]

## Sheet: Sheet1
Left panel	No.	AAV-hM4Di-mCherry + cmpd 21	AAV-mCherry + cmpd 21	AAV-hM4Di-mCherry	Control		Right panel	No.	AAV-hM4Di-mCherry + cmpd 21	AAV-mCherry + cmpd 21	AAV-hM4Di-mCherry	Control
	1	365.432	654.938	738.889	812.963			1	36.1148	53.0481	69.863	74.9481
	2	216.049	888.272	922.222	903.086			2	44.1889	81.7667	52.0926	43.6593
	3	170.988	766.049	854.321	751.852			3	31.137	51.0333	75.0704	83.7444
	4	170.988	747.531	690.123	665.432			4	78.5444	73.6333	49.6148	31.8074
	5	182.099	706.79	735.802	850.617			5	44.3111	53.7778	83.6333	43.9111
	6	138.272	712.346	620.988	733.951			6	19.437	84.7074	57.1111	77.6481
	7	237.654	693.827	769.136	726.543			7	17.1667	69.3148	59.7333	74.5593
	8	259.259	839.506	623.457	729.012			8	25.7444	73.7	66.863	80.6333
	9	264.815	902.469	877.16	656.79			9	55.5037	62.237	59.0741	44.6259
	10	299.383	772.84	885.185	674.074			10	54.0074	79.3519	63.9	40.5407
	11	74.0741	747.531		788.272			11	36.4407	61.8778		55.8667
	12	153.086	780.864		646.296			12	42.0481	65.6074		89.5444
	13	114.815			658.025			13	51.8926			87.9667
