# Supplementary material for: Auditory fear memory retrieval requires BLA-LS and LS-VMH circuitries via GABAergic and dopaminergic neurons
Source: EMBO Rep. 2025 Mar 7;26(7):1816–34. doi: 10.1038/s44319-025-00403-x (PMC11977213; doi:10.1038/s44319-025-00403-x)
Supplement: Supplementary file 4 — Source data Fig. 2 [file 44319_2025_403_MOESM4_ESM.zip › Figure 2/2D/c-Fos positive cells and behavior test.xlsx]

## Sheet: Sheet1
Left panel	No.	AAV-hM4Di-mCherry + cmpd 21	AAV-mCherry + cmpd 21	AAV-hM4Di-mCherry	Control		Right panel	No.	AAV-hM4Di-mCherry + cmpd 21	AAV-mCherry + cmpd 21	AAV-hM4Di-mCherry	Control
	1	220.37	736.42	738.889	812.963			1	39.2296	38.1963	69.863	74.9481
	2	326.543	899.383	922.222	903.086			2	3.49259	69.4037	52.0926	43.6593
	3	137.238	546.358	830.556	430.492			3	22.9111	74.5407	75.0704	83.7444
	4	175.309	737.654	690.123	665.432			4	53.7	80.3889	49.6148	31.8074
	5	121.605	641.358	735.802	850.617			5	3.02963	62.137	83.6333	43.9111
	6	127.778	632.716	620.988	733.951			6	14.5741	59.2296	57.1111	77.6481
	7	177.16	640.123	769.136	726.543			7	37.4667	42.563	59.7333	74.5593
	8	164.198	583.951	623.457	729.012			8	15.3148	65.5074	66.863	80.6333
	9	201.235	922.222	877.16	656.79			9	52.2741	62.8704	59.0741	44.6259
	10	258.025	669.136	885.185	674.074			10	43.0815	74.2259	63.9	40.5407
	11	252.469	654.938		788.272			11	26.6	52.837		55.8667
	12	171.605	794.444		646.296			12	22.6037	98.1481		89.5444
	13	304.938			658.025			13	38.5667			87.9667
