# Supplementary material for: Auditory fear memory retrieval requires BLA-LS and LS-VMH circuitries via GABAergic and dopaminergic neurons
Source: EMBO Rep. 2025 Mar 7;26(7):1816–34. doi: 10.1038/s44319-025-00403-x (PMC11977213; doi:10.1038/s44319-025-00403-x)
Supplement: Supplementary file 5 — Source data Fig. 3 [file 44319_2025_403_MOESM5_ESM.zip]

Archive with 88 entries (78 files):
- Figure 3/
- Figure 3/3E/
- Figure 3/._3E
- Figure 3/3B/
- Figure 3/._3B
- Figure 3/3D/
- Figure 3/._3D
- Figure 3/3E/c-Fos positive cells and behavior test.xlsx
- __MACOSX/Figure 3/3E/._c-Fos positive cells and behavior test.xlsx
- Figure 3/3E/._c-Fos positive cells and behavior test.xlsx
- Figure 3/3B/GAD 65 & 67/
- Figure 3/3B/._GAD 65 & 67
- Figure 3/3B/TH/
- Figure 3/3B/._TH
- Figure 3/3D/L-AMPT/
- Figure 3/3D/._L-AMPT
- Figure 3/3D/DLAG/
- Figure 3/3D/._DLAG
- Figure 3/3D/Vechicle/
- Figure 3/3D/._Vechicle
- Figure 3/3D/Control/
- Figure 3/3D/._Control
- Figure 3/3B/GAD 65 & 67/overlay 2.tif
- __MACOSX/Figure 3/3B/GAD 65 & 67/._overlay 2.tif
- Figure 3/3B/GAD 65 & 67/._overlay 2.tif
- Figure 3/3B/GAD 65 & 67/overlay 1.tif
- __MACOSX/Figure 3/3B/GAD 65 & 67/._overlay 1.tif
- Figure 3/3B/GAD 65 & 67/._overlay 1.tif
- Figure 3/3B/GAD 65 & 67/c-Fos.tif
- __MACOSX/Figure 3/3B/GAD 65 & 67/._c-Fos.tif
- Figure 3/3B/GAD 65 & 67/._c-Fos.tif
- Figure 3/3B/GAD 65 & 67/MAP2.tif
- __MACOSX/Figure 3/3B/GAD 65 & 67/._MAP2.tif
- Figure 3/3B/GAD 65 & 67/._MAP2.tif
- Figure 3/3B/GAD 65 & 67/GAD.tif
- __MACOSX/Figure 3/3B/GAD 65 & 67/._GAD.tif
- Figure 3/3B/GAD 65 & 67/._GAD.tif
- Figure 3/3B/TH/overlay 2.tif
- __MACOSX/Figure 3/3B/TH/._overlay 2.tif
- Figure 3/3B/TH/._overlay 2.tif
- Figure 3/3B/TH/overlay 1.tif
- __MACOSX/Figure 3/3B/TH/._overlay 1.tif
- Figure 3/3B/TH/._overlay 1.tif
- Figure 3/3B/TH/c-Fos.tif
- __MACOSX/Figure 3/3B/TH/._c-Fos.tif
- Figure 3/3B/TH/._c-Fos.tif
- Figure 3/3B/TH/TH.tif
- __MACOSX/Figure 3/3B/TH/._TH.tif
- Figure 3/3B/TH/._TH.tif
- Figure 3/3B/TH/MAP2.tif
- __MACOSX/Figure 3/3B/TH/._MAP2.tif
- Figure 3/3B/TH/._MAP2.tif
- Figure 3/3D/L-AMPT/c-Fos.tif
- __MACOSX/Figure 3/3D/L-AMPT/._c-Fos.tif
- Figure 3/3D/L-AMPT/._c-Fos.tif
- Figure 3/3D/L-AMPT/NeuN.tif
- __MACOSX/Figure 3/3D/L-AMPT/._NeuN.tif
- Figure 3/3D/L-AMPT/._NeuN.tif
- Figure 3/3D/L-AMPT/overlay.tif
- __MACOSX/Figure 3/3D/L-AMPT/._overlay.tif
- Figure 3/3D/L-AMPT/._overlay.tif
- Figure 3/3D/DLAG/c-Fos.tif
- __MACOSX/Figure 3/3D/DLAG/._c-Fos.tif
- Figure 3/3D/DLAG/._c-Fos.tif
- Figure 3/3D/DLAG/NeuN.tif
- __MACOSX/Figure 3/3D/DLAG/._NeuN.tif
- Figure 3/3D/DLAG/._NeuN.tif
- Figure 3/3D/DLAG/overlay.tif
- __MACOSX/Figure 3/3D/DLAG/._overlay.tif
- Figure 3/3D/DLAG/._overlay.tif
- Figure 3/3D/Vechicle/c-Fos.tif
- __MACOSX/Figure 3/3D/Vechicle/._c-Fos.tif
- Figure 3/3D/Vechicle/._c-Fos.tif
- Figure 3/3D/Vechicle/NeuN.tif
- __MACOSX/Figure 3/3D/Vechicle/._NeuN.tif
- Figure 3/3D/Vechicle/._NeuN.tif
- Figure 3/3D/Vechicle/overlay.tif
- __MACOSX/Figure 3/3D/Vechicle/._overlay.tif
- Figure 3/3D/Vechicle/._overlay.tif
- Figure 3/3D/Control/c-Fos.tif
- __MACOSX/Figure 3/3D/Control/._c-Fos.tif
- Figure 3/3D/Control/._c-Fos.tif
- Figure 3/3D/Control/NeuN.tif
- __MACOSX/Figure 3/3D/Control/._NeuN.tif
- Figure 3/3D/Control/._NeuN.tif
- Figure 3/3D/Control/overlay.tif
- __MACOSX/Figure 3/3D/Control/._overlay.tif
- Figure 3/3D/Control/._overlay.tif
