# Supplementary material for: Auditory fear memory retrieval requires BLA-LS and LS-VMH circuitries via GABAergic and dopaminergic neurons
Source: EMBO Rep. 2025 Mar 7;26(7):1816–34. doi: 10.1038/s44319-025-00403-x (PMC11977213; doi:10.1038/s44319-025-00403-x)
Supplement: Supplementary file 5 — Source data Fig. 3 [file 44319_2025_403_MOESM5_ESM.zip › Figure 3/3E/c-Fos positive cells and behavior test.xlsx]

## Sheet: Sheet1
Left panel	NO.	DLAG	L-AMPT	Vehicle	Control		Right panel	NO.	DLAG	L-AMPT	Vehicle	Control
	1	193.21	141.975	482.099	506.79			1	31.8852	31.1407	61.5926	54.4852
	2	134.568	191.975	545.679	519.753			2	28.8481	13.9963	67.9037	50.4111
	3	82.6134	84.0289	257.735	257.623			3	37.3037	51.5741	53.9148	49.6185
	4	87.037	147.531	468.519	501.235			4	51.2259	15.2667	45.8852	46.0741
	5	75.3086	266.667	632.716	577.16			5	35.8	30.3148	38.7667	55.037
	6	71.6049	191.975	393.21	348.148			6	36.1444	52.1926	42.9741	75.337
	7	108.025	209.877	421.605	537.654			7	45.1556	47.0185	78.9444	80.7593
	8	49.3827	120.988	635.185	343.827			8	41.3556	36.2185	67.0519	60.4074
	9	69.1358	13.5802	469.753	483.951			9	38.9519	33.1852	45.1926	63.4037
	10	57.4074	154.938	540.123	532.716			10	41.3185	31.763	49.6852	55.1074
