# Supplementary material for: Auditory fear memory retrieval requires BLA-LS and LS-VMH circuitries via GABAergic and dopaminergic neurons
Source: EMBO Rep. 2025 Mar 7;26(7):1816–34. doi: 10.1038/s44319-025-00403-x (PMC11977213; doi:10.1038/s44319-025-00403-x)
Supplement: Supplementary file 6 — Source data Fig. 4 [file 44319_2025_403_MOESM6_ESM.zip]

Archive with 98 entries (86 files):
- Figure 4/
- Figure 4/4E/
- Figure 4/._4E
- Figure 4/4B/
- Figure 4/._4B
- Figure 4/4C/
- Figure 4/._4C
- Figure 4/4D/
- Figure 4/._4D
- Figure 4/4E/TH-V/
- Figure 4/4E/._TH-V
- Figure 4/4E/TH-C21/
- Figure 4/4E/._TH-C21
- Figure 4/4E/GAD2-C21/
- Figure 4/4E/._GAD2-C21
- Figure 4/4E/GAD2-V/
- Figure 4/4E/._GAD2-V
- Figure 4/4E/Control/
- Figure 4/4E/._Control
- Figure 4/4B/TH-Cre/
- Figure 4/4B/._TH-Cre
- Figure 4/4B/GAD2-Cre/
- Figure 4/4B/._GAD2-Cre
- Figure 4/4C/Percentage freezing .xlsx
- __MACOSX/Figure 4/4C/._Percentage freezing .xlsx
- Figure 4/4C/._Percentage freezing .xlsx
- Figure 4/4D/c-Fos positive cells.xlsx
- __MACOSX/Figure 4/4D/._c-Fos positive cells.xlsx
- Figure 4/4D/._c-Fos positive cells.xlsx
- Figure 4/4E/TH-V/c-fos.tif
- __MACOSX/Figure 4/4E/TH-V/._c-fos.tif
- Figure 4/4E/TH-V/._c-fos.tif
- Figure 4/4E/TH-V/overlay.tif
- __MACOSX/Figure 4/4E/TH-V/._overlay.tif
- Figure 4/4E/TH-V/._overlay.tif
- Figure 4/4E/TH-V/Hoechst.tif
- __MACOSX/Figure 4/4E/TH-V/._Hoechst.tif
- Figure 4/4E/TH-V/._Hoechst.tif
- Figure 4/4E/TH-C21/c-fos.tif
- __MACOSX/Figure 4/4E/TH-C21/._c-fos.tif
- Figure 4/4E/TH-C21/._c-fos.tif
- Figure 4/4E/TH-C21/overlay.tif
- __MACOSX/Figure 4/4E/TH-C21/._overlay.tif
- Figure 4/4E/TH-C21/._overlay.tif
- Figure 4/4E/TH-C21/Hoechst.tif
- __MACOSX/Figure 4/4E/TH-C21/._Hoechst.tif
- Figure 4/4E/TH-C21/._Hoechst.tif
- Figure 4/4E/GAD2-C21/c-fos.tif
- __MACOSX/Figure 4/4E/GAD2-C21/._c-fos.tif
- Figure 4/4E/GAD2-C21/._c-fos.tif
- Figure 4/4E/GAD2-C21/Hoechst1.tif
- __MACOSX/Figure 4/4E/GAD2-C21/._Hoechst1.tif
- Figure 4/4E/GAD2-C21/._Hoechst1.tif
- Figure 4/4E/GAD2-C21/overlay.tif
- __MACOSX/Figure 4/4E/GAD2-C21/._overlay.tif
- Figure 4/4E/GAD2-C21/._overlay.tif
- Figure 4/4E/GAD2-V/c-fos.tif
- __MACOSX/Figure 4/4E/GAD2-V/._c-fos.tif
- Figure 4/4E/GAD2-V/._c-fos.tif
- Figure 4/4E/GAD2-V/overlay.tif
- __MACOSX/Figure 4/4E/GAD2-V/._overlay.tif
- Figure 4/4E/GAD2-V/._overlay.tif
- Figure 4/4E/GAD2-V/Hoechst.tif
- __MACOSX/Figure 4/4E/GAD2-V/._Hoechst.tif
- Figure 4/4E/GAD2-V/._Hoechst.tif
- Figure 4/4E/Control/cfos.tif
- __MACOSX/Figure 4/4E/Control/._cfos.tif
- Figure 4/4E/Control/._cfos.tif
- Figure 4/4E/Control/overlay.tif
- __MACOSX/Figure 4/4E/Control/._overlay.tif
- Figure 4/4E/Control/._overlay.tif
- Figure 4/4E/Control/Hoechst.tif
- __MACOSX/Figure 4/4E/Control/._Hoechst.tif
- Figure 4/4E/Control/._Hoechst.tif
- Figure 4/4B/TH-Cre/HM4Di-mCherry.tif
- __MACOSX/Figure 4/4B/TH-Cre/._HM4Di-mCherry.tif
- Figure 4/4B/TH-Cre/._HM4Di-mCherry.tif
- Figure 4/4B/TH-Cre/TH-Cre.tif
- __MACOSX/Figure 4/4B/TH-Cre/._TH-Cre.tif
- Figure 4/4B/TH-Cre/._TH-Cre.tif
- Figure 4/4B/TH-Cre/overlay.tif
- __MACOSX/Figure 4/4B/TH-Cre/._overlay.tif
- Figure 4/4B/TH-Cre/._overlay.tif
- Figure 4/4B/TH-Cre/Hoechst.tif
- __MACOSX/Figure 4/4B/TH-Cre/._Hoechst.tif
- Figure 4/4B/TH-Cre/._Hoechst.tif
- Figure 4/4B/GAD2-Cre/HM4Di-mCherry.tif
- __MACOSX/Figure 4/4B/GAD2-Cre/._HM4Di-mCherry.tif
- Figure 4/4B/GAD2-Cre/._HM4Di-mCherry.tif
- Figure 4/4B/GAD2-Cre/overlay.tif
- __MACOSX/Figure 4/4B/GAD2-Cre/._overlay.tif
- Figure 4/4B/GAD2-Cre/._overlay.tif
- Figure 4/4B/GAD2-Cre/Hoechst.tif
- __MACOSX/Figure 4/4B/GAD2-Cre/._Hoechst.tif
- Figure 4/4B/GAD2-Cre/._Hoechst.tif
- Figure 4/4B/GAD2-Cre/GAD1-cre.tif
- __MACOSX/Figure 4/4B/GAD2-Cre/._GAD1-cre.tif
- Figure 4/4B/GAD2-Cre/._GAD1-cre.tif
