# Supplementary material for: Auditory fear memory retrieval requires BLA-LS and LS-VMH circuitries via GABAergic and dopaminergic neurons
Source: EMBO Rep. 2025 Mar 7;26(7):1816–34. doi: 10.1038/s44319-025-00403-x (PMC11977213; doi:10.1038/s44319-025-00403-x)
Supplement: Supplementary file 6 — Source data Fig. 4 [file 44319_2025_403_MOESM6_ESM.zip › Figure 4/4C/Percentage freezing .xlsx]

## Sheet: Sheet1
NO.	Contorl	TH-V	TH-C21	GAD-V	GAD-C21
1	50.7407	66.6667	37.4074	58.5185	47.037
2	64.8148	85.5556	49.6296	77.7778	50
3	64.4444	55.9259	73.7037	90.3704	51.8519
4	45.9259	70.7407	68.5185	49.6296	34.4444
5	83.3333	67.4074	31.1111	44.8148	40
6	47.037	63.3333	25.1852	44.4444	64.8148
7	66.6667		21.4815	60.3704	30.7407
8	65.9259		69.2593	67.7778	50.7407
9	86.2963
10	77.7778
