# Supplementary material for: Auditory fear memory retrieval requires BLA-LS and LS-VMH circuitries via GABAergic and dopaminergic neurons
Source: EMBO Rep. 2025 Mar 7;26(7):1816–34. doi: 10.1038/s44319-025-00403-x (PMC11977213; doi:10.1038/s44319-025-00403-x)
Supplement: Supplementary file 6 — Source data Fig. 4 [file 44319_2025_403_MOESM6_ESM.zip › Figure 4/4D/c-Fos positive cells.xlsx]

## Sheet: Sheet1
NO.	Contorl	TH-V	TH-C21	GAD2-V	GAD2-C21
1	193	304	137	257	151
2	233	299	196	277	125
3	267	272	94	207	174
4	329	323	151	207	162
5	271	231	91	309	184
6	376	286	131	349	129
