# Supplementary material for: Auditory fear memory retrieval requires BLA-LS and LS-VMH circuitries via GABAergic and dopaminergic neurons
Source: EMBO Rep. 2025 Mar 7;26(7):1816–34. doi: 10.1038/s44319-025-00403-x (PMC11977213; doi:10.1038/s44319-025-00403-x)
Supplement: Supplementary file 7 — Source data Fig. 5 [file 44319_2025_403_MOESM7_ESM.zip]

Archive with 31 entries (27 files):
- Figure 5/
- Figure 5/5C/
- Figure 5/._5C
- Figure 5/5C/CAG-tdTomato/
- Figure 5/5C/._CAG-tdTomato
- Figure 5/5C/CAG-GFP/
- Figure 5/5C/._CAG-GFP
- Figure 5/5C/CAG-tdTomato/overlay 2.tif
- __MACOSX/Figure 5/5C/CAG-tdTomato/._overlay 2.tif
- Figure 5/5C/CAG-tdTomato/._overlay 2.tif
- Figure 5/5C/CAG-tdTomato/overlay 1.tif
- __MACOSX/Figure 5/5C/CAG-tdTomato/._overlay 1.tif
- Figure 5/5C/CAG-tdTomato/._overlay 1.tif
- Figure 5/5C/CAG-tdTomato/CAG-tdTomato.tif
- __MACOSX/Figure 5/5C/CAG-tdTomato/._CAG-tdTomato.tif
- Figure 5/5C/CAG-tdTomato/._CAG-tdTomato.tif
- Figure 5/5C/CAG-tdTomato/Hoechst.tif
- __MACOSX/Figure 5/5C/CAG-tdTomato/._Hoechst.tif
- Figure 5/5C/CAG-tdTomato/._Hoechst.tif
- Figure 5/5C/CAG-GFP/overlay 2.tif
- __MACOSX/Figure 5/5C/CAG-GFP/._overlay 2.tif
- Figure 5/5C/CAG-GFP/._overlay 2.tif
- Figure 5/5C/CAG-GFP/overlay 1.tif
- __MACOSX/Figure 5/5C/CAG-GFP/._overlay 1.tif
- Figure 5/5C/CAG-GFP/._overlay 1.tif
- Figure 5/5C/CAG-GFP/CAG-GFP.tif
- __MACOSX/Figure 5/5C/CAG-GFP/._CAG-GFP.tif
- Figure 5/5C/CAG-GFP/._CAG-GFP.tif
- Figure 5/5C/CAG-GFP/Hoechst.tif
- __MACOSX/Figure 5/5C/CAG-GFP/._Hoechst.tif
- Figure 5/5C/CAG-GFP/._Hoechst.tif
