# Supplementary material for: Auditory fear memory retrieval requires BLA-LS and LS-VMH circuitries via GABAergic and dopaminergic neurons
Source: EMBO Rep. 2025 Mar 7;26(7):1816–34. doi: 10.1038/s44319-025-00403-x (PMC11977213; doi:10.1038/s44319-025-00403-x)
Supplement: Supplementary file 8 — Source data Fig. 6 [file 44319_2025_403_MOESM8_ESM.zip]

Archive with 86 entries (74 files):
- Figure 6/
- Figure 6/6F/
- Figure 6/._6F
- Figure 6/6H/
- Figure 6/._6H
- Figure 6/6G/
- Figure 6/._6G
- Figure 6/6B/
- Figure 6/._6B
- Figure 6/6E/
- Figure 6/._6E
- Figure 6/6D/
- Figure 6/._6D
- Figure 6/6C/
- Figure 6/._6C
- Figure 6/6F/Percentage freezing .xlsx
- __MACOSX/Figure 6/6F/._Percentage freezing .xlsx
- Figure 6/6F/._Percentage freezing .xlsx
- Figure 6/6H/Percentage freezing .xlsx
- __MACOSX/Figure 6/6H/._Percentage freezing .xlsx
- Figure 6/6H/._Percentage freezing .xlsx
- Figure 6/6G/c-Fos positive cells.xlsx
- __MACOSX/Figure 6/6G/._c-Fos positive cells.xlsx
- Figure 6/6G/._c-Fos positive cells.xlsx
- Figure 6/6B/BLA/
- Figure 6/6B/._BLA
- Figure 6/6B/LS/
- Figure 6/6B/._LS
- Figure 6/6E/c-Fos positive cells.xlsx
- __MACOSX/Figure 6/6E/._c-Fos positive cells.xlsx
- Figure 6/6E/._c-Fos positive cells.xlsx
- Figure 6/6D/Percentage freezing .xlsx
- __MACOSX/Figure 6/6D/._Percentage freezing .xlsx
- Figure 6/6D/._Percentage freezing .xlsx
- Figure 6/6C/LS/
- Figure 6/6C/._LS
- Figure 6/6C/VMH/
- Figure 6/6C/._VMH
- Figure 6/6B/BLA/mCherry.tif
- __MACOSX/Figure 6/6B/BLA/._mCherry.tif
- Figure 6/6B/BLA/._mCherry.tif
- Figure 6/6B/BLA/overlay 2.tif
- __MACOSX/Figure 6/6B/BLA/._overlay 2.tif
- Figure 6/6B/BLA/._overlay 2.tif
- Figure 6/6B/BLA/overlay 1.tif
- __MACOSX/Figure 6/6B/BLA/._overlay 1.tif
- Figure 6/6B/BLA/._overlay 1.tif
- Figure 6/6B/BLA/Hoechst.tif
- __MACOSX/Figure 6/6B/BLA/._Hoechst.tif
- Figure 6/6B/BLA/._Hoechst.tif
- Figure 6/6B/LS/overlay 2.tif
- __MACOSX/Figure 6/6B/LS/._overlay 2.tif
- Figure 6/6B/LS/._overlay 2.tif
- Figure 6/6B/LS/overlay 1.tif
- __MACOSX/Figure 6/6B/LS/._overlay 1.tif
- Figure 6/6B/LS/._overlay 1.tif
- Figure 6/6B/LS/Cre.tif
- __MACOSX/Figure 6/6B/LS/._Cre.tif
- Figure 6/6B/LS/._Cre.tif
- Figure 6/6B/LS/Hoechst.tif
- __MACOSX/Figure 6/6B/LS/._Hoechst.tif
- Figure 6/6B/LS/._Hoechst.tif
- Figure 6/6C/LS/mCherry.tif
- __MACOSX/Figure 6/6C/LS/._mCherry.tif
- Figure 6/6C/LS/._mCherry.tif
- Figure 6/6C/LS/overlay 2.tif
- __MACOSX/Figure 6/6C/LS/._overlay 2.tif
- Figure 6/6C/LS/._overlay 2.tif
- Figure 6/6C/LS/overlay.tif
- __MACOSX/Figure 6/6C/LS/._overlay.tif
- Figure 6/6C/LS/._overlay.tif
- Figure 6/6C/LS/Hoechst.tif
- __MACOSX/Figure 6/6C/LS/._Hoechst.tif
- Figure 6/6C/LS/._Hoechst.tif
- Figure 6/6C/VMH/overlay 2.tif
- __MACOSX/Figure 6/6C/VMH/._overlay 2.tif
- Figure 6/6C/VMH/._overlay 2.tif
- Figure 6/6C/VMH/overlay 1.tif
- __MACOSX/Figure 6/6C/VMH/._overlay 1.tif
- Figure 6/6C/VMH/._overlay 1.tif
- Figure 6/6C/VMH/Cre .tif
- __MACOSX/Figure 6/6C/VMH/._Cre .tif
- Figure 6/6C/VMH/._Cre .tif
- Figure 6/6C/VMH/Hoechst.tif
- __MACOSX/Figure 6/6C/VMH/._Hoechst.tif
- Figure 6/6C/VMH/._Hoechst.tif
