# Supplementary material for: Auditory fear memory retrieval requires BLA-LS and LS-VMH circuitries via GABAergic and dopaminergic neurons
Source: EMBO Rep. 2025 Mar 7;26(7):1816–34. doi: 10.1038/s44319-025-00403-x (PMC11977213; doi:10.1038/s44319-025-00403-x)
Supplement: Supplementary file 8 — Source data Fig. 6 [file 44319_2025_403_MOESM8_ESM.zip › Figure 6/6F/Percentage freezing .xlsx]

## Sheet: Sheet1
NO.	AAV-DIO-hM4Di-mCherry + cmpd 21 before conditioning	AAV-DIO-mCherry + cmpd 21 before conditioning	AAV-DIO-hM4Di-mCherry + cmpd 21 before retrieval	AAV-DIO-mCherry + cmpd 21 before retrieval	Control
1	21.9889	46.5111	28.9074	47.7259	53.1037
2	38.0259	67.1889	43.9556	81.8185	74.8111
3	15.2222	57.9185	33.4111	69.3556	78.937
4	27.3667	77.0333	52.0259	66.6519	67.1704
5	42.8185	77.6926	47.0333	73.0593	86.8926
6	40.6481	53.5037	26.5111	79.9778	63.2778
7	28.1741	56.3852	40.2444		71.6481
8	37.6259
