# Supplementary material for: Auditory fear memory retrieval requires BLA-LS and LS-VMH circuitries via GABAergic and dopaminergic neurons
Source: EMBO Rep. 2025 Mar 7;26(7):1816–34. doi: 10.1038/s44319-025-00403-x (PMC11977213; doi:10.1038/s44319-025-00403-x)
Supplement: Supplementary file 8 — Source data Fig. 6 [file 44319_2025_403_MOESM8_ESM.zip › Figure 6/6H/Percentage freezing .xlsx]

## Sheet: Sheet1
NO.	AAV-DIO-hM4Di-mCherry + cmpd 21 before conditioning	AAV-DIO-mCherry + cmpd 21 before conditioning	AAV-DIO-hM4Di-mCherry + cmpd 21 before retrieval	AAV-DIO-mCherry + cmpd 21 before retrieval	Control
1	24.3815	63.5074	39.3296	61.8407	45.8889
2	25.4815	80.2593	33.7296	84.437	80
3	21.3889	47.8741	15.9889	49.7148	53.1593
4	34.6296	26.6037	51.5704	75.5963	54.7481
5	39.2704	76.6741	43.2111	58.3704	60.0704
6	26.7222	73.9296	8.09259	60.2	57.3407
7	36.1815	69.1741	34.363	52.2481	77.6519
8	53.3074				65.4296
