# Supplementary material for: Auditory fear memory retrieval requires BLA-LS and LS-VMH circuitries via GABAergic and dopaminergic neurons
Source: EMBO Rep. 2025 Mar 7;26(7):1816–34. doi: 10.1038/s44319-025-00403-x (PMC11977213; doi:10.1038/s44319-025-00403-x)
Supplement: Supplementary file 8 — Source data Fig. 6 [file 44319_2025_403_MOESM8_ESM.zip › Figure 6/6G/c-Fos positive cells.xlsx]

## Sheet: Sheet1
BLA
NO.	AAV-DIO-hM4Di-mCherry + cmpd 21 before conditioning	AAV-DIO-mCherry + cmpd 21 before conditioning	AAV-DIO-hM4Di-mCherry + cmpd 21 before retrieval	AAV-DIO-mCherry + cmpd 21 before retrieval	Control
1	112.346	104.938	106.173	80.8642	100.617
2	91.9753	91.9753	89.5062	83.3333	170.37
3	149.383	245.679	137.037	263.58	326.543
4	175.309	141.358	100.617	254.938	278.395
5	122.222	121.605	66.6667	170.37	209.877
6	112.963	172.84	135.802	220.37	351.235
7	146.296	152.469	140.741	217.284	209.877
8	81.4815				324.691
LS
NO.	AAV-DIO-hM4Di-mCherry + cmpd 21 before conditioning	AAV-DIO-mCherry + cmpd 21 before conditioning	AAV-DIO-hM4Di-mCherry + cmpd 21 before retrieval	AAV-DIO-mCherry + cmpd 21 before retrieval	Control
1	76.5432	319.136	45.679	366.049	358.642
2	58.642	478.395	53.7037	387.037	341.358
3	140.741	418.519	132.099	409.877	604.321
4	151.235	411.111	70.3704	442.593	601.235
5	137.654	558.642	148.765	386.42	641.975
6	138.272	446.296	271.605	457.407	634.568
7	85.1852	367.284	77.1605	519.753	643.827
8	127.778				675.926
VMH
NO.	AAV-DIO-hM4Di-mCherry + cmpd 21 before conditioning	AAV-DIO-mCherry + cmpd 21 before conditioning	AAV-DIO-hM4Di-mCherry + cmpd 21 before retrieval	AAV-DIO-mCherry + cmpd 21 before retrieval	Control
1	27.7778	130.864	37.037	127.16	114.815
2	57.4074	123.457	48.1481	84.5679	219.753
3	83.3333	418.519	103.086	476.543	513.58
4	200	314.815	112.963	471.605	524.691
5	34.5679	430.864	33.3333	445.679	372.84
6	70.9877	465.432	90.7407	412.346	356.79
7	60.4938	458.025	129.012	525.309	405.556
8	45.0617				421.605
