# Supplementary material for: Auditory fear memory retrieval requires BLA-LS and LS-VMH circuitries via GABAergic and dopaminergic neurons
Source: EMBO Rep. 2025 Mar 7;26(7):1816–34. doi: 10.1038/s44319-025-00403-x (PMC11977213; doi:10.1038/s44319-025-00403-x)
Supplement: Supplementary file 8 — Source data Fig. 6 [file 44319_2025_403_MOESM8_ESM.zip › Figure 6/6E/c-Fos positive cells.xlsx]

## Sheet: Sheet1
BLA
NO.	AAV-DIO-hM4Di-mCherry + cmpd 21 before conditioning	AAV-DIO-mCherry + cmpd 21 before conditioning	AAV-DIO-hM4Di-mCherry + cmpd 21 before retrieval	AAV-DIO-mCherry + cmpd 21 before retrieval	Control
1	45.0617	147.531	25.9259	122.222	82.0988
2	43.8272	83.3333	38.8889	112.963	109.259
3	27.7778	159.259	23.4568	110.494	177.778
4	30.2469	164.815	55.5556	175.309	113.58
5	88.2716	151.235	42.5926	101.235	119.753
6	88.8889	123.457	46.9136	159.259	156.173
7	50.6173	145.062	24.6914		178.395
8	34.5679
LS
NO.	AAV-DIO-hM4Di-mCherry + cmpd 21 before conditioning	AAV-DIO-mCherry + cmpd 21 before conditioning	AAV-DIO-hM4Di-mCherry + cmpd 21 before retrieval	AAV-DIO-mCherry + cmpd 21 before retrieval	Control
1	29.0123	390.123	152.469	380.247	538.889
2	146.296	236.42	17.9012	481.481	348.148
3	46.9136	380.864	120.37	325.309	326.543
4	46.2963	351.852	161.728	451.235	347.531
5	67.9012	415.432	52.4691	445.679	451.852
6	133.951	279.63	95.0617	270.37	380.864
7	151.235	480.864	136.42		299.383
8	140.741
VMH
NO.	AAV-DIO-hM4Di-mCherry + cmpd 21 before conditioning	AAV-DIO-mCherry + cmpd 21 before conditioning	AAV-DIO-hM4Di-mCherry + cmpd 21 before retrieval	AAV-DIO-mCherry + cmpd 21 before retrieval	Control
1	43.2099	456.79	58.642	498.148	527.16
2	98.1481	532.099	30.8642	169.136	464.198
3	14.1975	185.185	151.235	535.185	361.728
4	130.247	162.963	183.951	531.481	385.802
5	49.3827	476.543	33.3333	411.728	364.815
6	162.346	153.086	77.1605	169.753	296.296
7	100	412.346	38.8889		265.432
8	57.4074	339.859
