# Supplementary material for: Auditory fear memory retrieval requires BLA-LS and LS-VMH circuitries via GABAergic and dopaminergic neurons
Source: EMBO Rep. 2025 Mar 7;26(7):1816–34. doi: 10.1038/s44319-025-00403-x (PMC11977213; doi:10.1038/s44319-025-00403-x)
Supplement: Supplementary file 8 — Source data Fig. 6 [file 44319_2025_403_MOESM8_ESM.zip › Figure 6/6D/Percentage freezing .xlsx]

## Sheet: Sheet1
NO.	AAV-DIO-hM4Di-mCherry + cmpd 21 before conditioning	AAV-DIO-mCherry + cmpd 21 before conditioning	AAV-DIO-hM4Di-mCherry + cmpd 21 before retrieval	AAV-DIO-mCherry + cmpd 21 before retrieval	Control
1	42.4278	23.4778	57.9167	41.6278	37.1278
2	50.7111	37.0667	21.6056	33.2833	16.3444
3	27.7333	29.0611	50.7	30.7667	32.9889
4	12.9278	26.2944	33.3167	43.6056	48.0056
5	39.9333	48.1611	18.4889	22.9167	30.1222
6	19.05	44.0833	29.5111	21.2722	21.3778
7	38.85	15.6444	26.3167		16.8167
8	15.9722
