# Supplementary material for: Auditory fear memory retrieval requires BLA-LS and LS-VMH circuitries via GABAergic and dopaminergic neurons
Source: EMBO Rep. 2025 Mar 7;26(7):1816–34. doi: 10.1038/s44319-025-00403-x (PMC11977213; doi:10.1038/s44319-025-00403-x)
Supplement: Supplementary file 9 — Source data Fig. 7 [file 44319_2025_403_MOESM9_ESM.zip]

Archive with 290 entries (264 files):
- Figure 7/
- __MACOSX/._Figure 7
- Figure 7/.DS_Store
- __MACOSX/Figure 7/._.DS_Store
- Figure 7/7D/
- __MACOSX/Figure 7/._7D
- Figure 7/7C/
- __MACOSX/Figure 7/._7C
- Figure 7/7B/
- __MACOSX/Figure 7/._7B
- Figure 7/7E/
- __MACOSX/Figure 7/._7E
- Figure 7/7G/
- __MACOSX/Figure 7/._7G
- Figure 7/7F/
- __MACOSX/Figure 7/._7F
- Figure 7/7H/
- __MACOSX/Figure 7/._7H
- Figure 7/._.DS_Store
- Figure 7/._7D
- Figure 7/._7C
- Figure 7/._7B
- Figure 7/._7E
- Figure 7/._7G
- Figure 7/._7F
- Figure 7/._7H
- Figure 7/7D/c-Fos in BLA.xlsx
- __MACOSX/Figure 7/7D/._c-Fos in BLA.xlsx
- Figure 7/7D/._c-Fos in BLA.xlsx
- Figure 7/7C/c-Fos in LS.xlsx
- __MACOSX/Figure 7/7C/._c-Fos in LS.xlsx
- Figure 7/7C/._c-Fos in LS.xlsx
- Figure 7/7B/Percentage freezing .xlsx
- __MACOSX/Figure 7/7B/._Percentage freezing .xlsx
- Figure 7/7B/._Percentage freezing .xlsx
- Figure 7/7E/c-Fos in VMH.xlsx
- __MACOSX/Figure 7/7E/._c-Fos in VMH.xlsx
- Figure 7/7E/._c-Fos in VMH.xlsx
- Figure 7/7G/.DS_Store
- __MACOSX/Figure 7/7G/._.DS_Store
- Figure 7/7G/._.DS_Store
- Figure 7/7G/Context /
- __MACOSX/Figure 7/7G/._Context 
- Figure 7/7G/._Context 
- Figure 7/7G/Control/
- __MACOSX/Figure 7/7G/._Control
- Figure 7/7G/._Control
- Figure 7/7G/TMT/
- __MACOSX/Figure 7/7G/._TMT
- Figure 7/7G/._TMT
- Figure 7/7F/.DS_Store
- __MACOSX/Figure 7/7F/._.DS_Store
- Figure 7/7F/Context/
- __MACOSX/Figure 7/7F/._Context
- Figure 7/7F/TMT/
- __MACOSX/Figure 7/7F/._TMT
- Figure 7/7F/Control/
- __MACOSX/Figure 7/7F/._Control
- Figure 7/7F/._.DS_Store
- Figure 7/7F/._Context
- Figure 7/7F/._TMT
- Figure 7/7F/._Control
- Figure 7/7H/.DS_Store
- __MACOSX/Figure 7/7H/._.DS_Store
- Figure 7/7H/._.DS_Store
- Figure 7/7H/context/
- __MACOSX/Figure 7/7H/._context
- Figure 7/7H/._context
- Figure 7/7H/Control /
- __MACOSX/Figure 7/7H/._Control 
- Figure 7/7H/._Control 
- Figure 7/7H/TMT/
- __MACOSX/Figure 7/7H/._TMT
- Figure 7/7H/._TMT
- Figure 7/7G/Context /.DS_Store
- __MACOSX/Figure 7/7G/Context /._.DS_Store
- Figure 7/7G/Context /._.DS_Store
- Figure 7/7G/Context /c-Fos.tif
- __MACOSX/Figure 7/7G/Context /._c-Fos.tif
- Figure 7/7G/Context /._c-Fos.tif
- Figure 7/7G/Context /overlay.tif
- __MACOSX/Figure 7/7G/Context /._overlay.tif
- Figure 7/7G/Context /._overlay.tif
- Figure 7/7G/Context /Hoechst.tif
- __MACOSX/Figure 7/7G/Context /._Hoechst.tif
- Figure 7/7G/Context /._Hoechst.tif
- Figure 7/7G/Control/.DS_Store
- __MACOSX/Figure 7/7G/Control/._.DS_Store
- Figure 7/7G/Control/._.DS_Store
- Figure 7/7G/Control/c-Fos.tif
- __MACOSX/Figure 7/7G/Control/._c-Fos.tif
- Figure 7/7G/Control/._c-Fos.tif
- Figure 7/7G/Control/overlay.tif
- __MACOSX/Figure 7/7G/Control/._overlay.tif
- Figure 7/7G/Control/._overlay.tif
- Figure 7/7G/Control/Hoechst.tif
- __MACOSX/Figure 7/7G/Control/._Hoechst.tif
- Figure 7/7G/Control/._Hoechst.tif
- Figure 7/7G/TMT/.DS_Store
- __MACOSX/Figure 7/7G/TMT/._.DS_Store
- Figure 7/7G/TMT/._.DS_Store
- Figure 7/7G/TMT/c-Fos.tif
- __MACOSX/Figure 7/7G/TMT/._c-Fos.tif
- Figure 7/7G/TMT/._c-Fos.tif
- Figure 7/7G/TMT/overlay.tif
- __MACOSX/Figure 7/7G/TMT/._overlay.tif
- Figure 7/7G/TMT/._overlay.tif
- Figure 7/7G/TMT/Hoechst.tif
- __MACOSX/Figure 7/7G/TMT/._Hoechst.tif
- Figure 7/7G/TMT/._Hoechst.tif
- Figure 7/7F/Context/.DS_Store
- __MACOSX/Figure 7/7F/Context/._.DS_Store
- Figure 7/7F/Context/LSD/
- __MACOSX/Figure 7/7F/Context/._LSD
- Figure 7/7F/Context/LSV/
- __MACOSX/Figure 7/7F/Context/._LSV
- Figure 7/7F/Context/LSI/
- __MACOSX/Figure 7/7F/Context/._LSI
- Figure 7/7F/Context/._.DS_Store
- Figure 7/7F/Context/._LSD
- Figure 7/7F/Context/._LSV
- Figure 7/7F/Context/._LSI
- Figure 7/7F/TMT/.DS_Store
- __MACOSX/Figure 7/7F/TMT/._.DS_Store
- Figure 7/7F/TMT/LSD/
- __MACOSX/Figure 7/7F/TMT/._LSD
- Figure 7/7F/TMT/LSV/
- __MACOSX/Figure 7/7F/TMT/._LSV
- Figure 7/7F/TMT/LSI/
- __MACOSX/Figure 7/7F/TMT/._LSI
- Figure 7/7F/TMT/._.DS_Store
- Figure 7/7F/TMT/._LSD
- Figure 7/7F/TMT/._LSV
- Figure 7/7F/TMT/._LSI
- Figure 7/7F/Control/.DS_Store
- __MACOSX/Figure 7/7F/Control/._.DS_Store
- Figure 7/7F/Control/LSD/
- __MACOSX/Figure 7/7F/Control/._LSD
- Figure 7/7F/Control/LSV/
- __MACOSX/Figure 7/7F/Control/._LSV
- Figure 7/7F/Control/LSI/
- __MACOSX/Figure 7/7F/Control/._LSI
- Figure 7/7F/Control/._.DS_Store
- Figure 7/7F/Control/._LSD
- Figure 7/7F/Control/._LSV
- Figure 7/7F/Control/._LSI
- Figure 7/7H/context/.DS_Store
- __MACOSX/Figure 7/7H/context/._.DS_Store
- Figure 7/7H/context/._.DS_Store
- Figure 7/7H/context/c-Fos.tif
- __MACOSX/Figure 7/7H/context/._c-Fos.tif
- Figure 7/7H/context/._c-Fos.tif
- Figure 7/7H/context/overlay.tif
- __MACOSX/Figure 7/7H/context/._overlay.tif
- Figure 7/7H/context/._overlay.tif
- Figure 7/7H/context/Hoechst.tif
- __MACOSX/Figure 7/7H/context/._Hoechst.tif
- Figure 7/7H/context/._Hoechst.tif
- Figure 7/7H/Control /.DS_Store
- __MACOSX/Figure 7/7H/Control /._.DS_Store
- Figure 7/7H/Control /._.DS_Store
- Figure 7/7H/Control /c-Fos.tif
- __MACOSX/Figure 7/7H/Control /._c-Fos.tif
- Figure 7/7H/Control /._c-Fos.tif
- Figure 7/7H/Control /overlay.tif
- __MACOSX/Figure 7/7H/Control /._overlay.tif
- Figure 7/7H/Control /._overlay.tif
- Figure 7/7H/Control /Hoechst.tif
- __MACOSX/Figure 7/7H/Control /._Hoechst.tif
- Figure 7/7H/Control /._Hoechst.tif
- Figure 7/7H/TMT/.DS_Store
- __MACOSX/Figure 7/7H/TMT/._.DS_Store
- Figure 7/7H/TMT/._.DS_Store
- Figure 7/7H/TMT/c-Fos.tif
- __MACOSX/Figure 7/7H/TMT/._c-Fos.tif
- Figure 7/7H/TMT/._c-Fos.tif
- Figure 7/7H/TMT/overlay.tif
- __MACOSX/Figure 7/7H/TMT/._overlay.tif
- Figure 7/7H/TMT/._overlay.tif
- Figure 7/7H/TMT/Hoechst.tif
- __MACOSX/Figure 7/7H/TMT/._Hoechst.tif
- Figure 7/7H/TMT/._Hoechst.tif
- Figure 7/7F/Context/LSD/.DS_Store
- __MACOSX/Figure 7/7F/Context/LSD/._.DS_Store
- Figure 7/7F/Context/LSD/c-Fos.tif
- __MACOSX/Figure 7/7F/Context/LSD/._c-Fos.tif
- Figure 7/7F/Context/LSD/overlay.tif
- __MACOSX/Figure 7/7F/Context/LSD/._overlay.tif
- Figure 7/7F/Context/LSD/Hoechst.tif
- __MACOSX/Figure 7/7F/Context/LSD/._Hoechst.tif
- Figure 7/7F/Context/LSD/._.DS_Store
- Figure 7/7F/Context/LSD/._c-Fos.tif
- Figure 7/7F/Context/LSD/._overlay.tif
- Figure 7/7F/Context/LSD/._Hoechst.tif
- Figure 7/7F/Context/LSV/.DS_Store
- __MACOSX/Figure 7/7F/Context/LSV/._.DS_Store
- Figure 7/7F/Context/LSV/c-Fos.tif
- __MACOSX/Figure 7/7F/Context/LSV/._c-Fos.tif
- Figure 7/7F/Context/LSV/overlay.tif
- __MACOSX/Figure 7/7F/Context/LSV/._overlay.tif
- Figure 7/7F/Context/LSV/Hoechst.tif
- __MACOSX/Figure 7/7F/Context/LSV/._Hoechst.tif
- Figure 7/7F/Context/LSV/._.DS_Store
- Figure 7/7F/Context/LSV/._c-Fos.tif
- Figure 7/7F/Context/LSV/._overlay.tif
- Figure 7/7F/Context/LSV/._Hoechst.tif
- Figure 7/7F/Context/LSI/.DS_Store
- __MACOSX/Figure 7/7F/Context/LSI/._.DS_Store
- Figure 7/7F/Context/LSI/c-Fos.tif
- __MACOSX/Figure 7/7F/Context/LSI/._c-Fos.tif
- Figure 7/7F/Context/LSI/Hoschst.tif
- __MACOSX/Figure 7/7F/Context/LSI/._Hoschst.tif
- Figure 7/7F/Context/LSI/overlay.tif
- __MACOSX/Figure 7/7F/Context/LSI/._overlay.tif
- Figure 7/7F/Context/LSI/._.DS_Store
- Figure 7/7F/Context/LSI/._c-Fos.tif
- Figure 7/7F/Context/LSI/._Hoschst.tif
- Figure 7/7F/Context/LSI/._overlay.tif
- Figure 7/7F/TMT/LSD/.DS_Store
- __MACOSX/Figure 7/7F/TMT/LSD/._.DS_Store
- Figure 7/7F/TMT/LSD/c-Fos.tif
- __MACOSX/Figure 7/7F/TMT/LSD/._c-Fos.tif
- Figure 7/7F/TMT/LSD/overlay.tif
- __MACOSX/Figure 7/7F/TMT/LSD/._overlay.tif
- Figure 7/7F/TMT/LSD/Hoechst.tif
- __MACOSX/Figure 7/7F/TMT/LSD/._Hoechst.tif
- Figure 7/7F/TMT/LSD/._.DS_Store
- Figure 7/7F/TMT/LSD/._c-Fos.tif
- Figure 7/7F/TMT/LSD/._overlay.tif
- Figure 7/7F/TMT/LSD/._Hoechst.tif
- Figure 7/7F/TMT/LSV/.DS_Store
- __MACOSX/Figure 7/7F/TMT/LSV/._.DS_Store
- Figure 7/7F/TMT/LSV/c-Fos.tif
- __MACOSX/Figure 7/7F/TMT/LSV/._c-Fos.tif
- Figure 7/7F/TMT/LSV/overlay.tif
- __MACOSX/Figure 7/7F/TMT/LSV/._overlay.tif
- Figure 7/7F/TMT/LSV/Hoechst.tif
- __MACOSX/Figure 7/7F/TMT/LSV/._Hoechst.tif
- Figure 7/7F/TMT/LSV/._.DS_Store
- Figure 7/7F/TMT/LSV/._c-Fos.tif
- Figure 7/7F/TMT/LSV/._overlay.tif
- Figure 7/7F/TMT/LSV/._Hoechst.tif
- Figure 7/7F/TMT/LSI/.DS_Store
- __MACOSX/Figure 7/7F/TMT/LSI/._.DS_Store
- Figure 7/7F/TMT/LSI/c-Fos.tif
- __MACOSX/Figure 7/7F/TMT/LSI/._c-Fos.tif
- Figure 7/7F/TMT/LSI/overlay.tif
- __MACOSX/Figure 7/7F/TMT/LSI/._overlay.tif
- Figure 7/7F/TMT/LSI/Hoechst.tif
- __MACOSX/Figure 7/7F/TMT/LSI/._Hoechst.tif
- Figure 7/7F/TMT/LSI/._.DS_Store
- Figure 7/7F/TMT/LSI/._c-Fos.tif
- Figure 7/7F/TMT/LSI/._overlay.tif
- Figure 7/7F/TMT/LSI/._Hoechst.tif
- Figure 7/7F/Control/LSD/.DS_Store
- __MACOSX/Figure 7/7F/Control/LSD/._.DS_Store
- Figure 7/7F/Control/LSD/c-Fos.tif
- __MACOSX/Figure 7/7F/Control/LSD/._c-Fos.tif
- Figure 7/7F/Control/LSD/overlay.tif
- __MACOSX/Figure 7/7F/Control/LSD/._overlay.tif
- Figure 7/7F/Control/LSD/Hoechst.tif
- __MACOSX/Figure 7/7F/Control/LSD/._Hoechst.tif
- Figure 7/7F/Control/LSD/._.DS_Store
- Figure 7/7F/Control/LSD/._c-Fos.tif
- Figure 7/7F/Control/LSD/._overlay.tif
- Figure 7/7F/Control/LSD/._Hoechst.tif
- Figure 7/7F/Control/LSV/.DS_Store
- __MACOSX/Figure 7/7F/Control/LSV/._.DS_Store
- Figure 7/7F/Control/LSV/c-Fos.tif
- __MACOSX/Figure 7/7F/Control/LSV/._c-Fos.tif
- Figure 7/7F/Control/LSV/overlay.tif
- __MACOSX/Figure 7/7F/Control/LSV/._overlay.tif
- Figure 7/7F/Control/LSV/Hoechst.tif
- __MACOSX/Figure 7/7F/Control/LSV/._Hoechst.tif
- Figure 7/7F/Control/LSV/._.DS_Store
- Figure 7/7F/Control/LSV/._c-Fos.tif
- Figure 7/7F/Control/LSV/._overlay.tif
- Figure 7/7F/Control/LSV/._Hoechst.tif
- Figure 7/7F/Control/LSI/.DS_Store
- __MACOSX/Figure 7/7F/Control/LSI/._.DS_Store
- Figure 7/7F/Control/LSI/c-Fos.tif
- __MACOSX/Figure 7/7F/Control/LSI/._c-Fos.tif
- Figure 7/7F/Control/LSI/overlay.tif
- __MACOSX/Figure 7/7F/Control/LSI/._overlay.tif
- Figure 7/7F/Control/LSI/Hoechst.tif
- __MACOSX/Figure 7/7F/Control/LSI/._Hoechst.tif
- Figure 7/7F/Control/LSI/._.DS_Store
- Figure 7/7F/Control/LSI/._c-Fos.tif
- Figure 7/7F/Control/LSI/._overlay.tif
- Figure 7/7F/Control/LSI/._Hoechst.tif
