# Supplementary material for: Auditory fear memory retrieval requires BLA-LS and LS-VMH circuitries via GABAergic and dopaminergic neurons
Source: EMBO Rep. 2025 Mar 7;26(7):1816–34. doi: 10.1038/s44319-025-00403-x (PMC11977213; doi:10.1038/s44319-025-00403-x)
Supplement: Supplementary file 9 — Source data Fig. 7 [file 44319_2025_403_MOESM9_ESM.zip › Figure 7/7D/c-Fos in BLA.xlsx]

## Sheet: Sheet1
NO.	control	context	TMT
1	17.5383	58.4609	105.23
2	31.3563	73.8733	150.935
3	20.727	10.0978	144.026
4	33.4821	36.6709	98.852
5	19.1327	15.4124	16.4753
6	18.6012	11.1607	12.2236
