# Supplementary material for: Auditory fear memory retrieval requires BLA-LS and LS-VMH circuitries via GABAergic and dopaminergic neurons
Source: EMBO Rep. 2025 Mar 7;26(7):1816–34. doi: 10.1038/s44319-025-00403-x (PMC11977213; doi:10.1038/s44319-025-00403-x)
Supplement: Supplementary file 9 — Source data Fig. 7 [file 44319_2025_403_MOESM9_ESM.zip › Figure 7/7C/c-Fos in LS.xlsx]

## Sheet: Sheet1
NO.	control	context	TMT
1	206.739	269.983	968.856
2	19.6641	1121.92	630.315
3	44.6429	724.915	829.082
4	318.878	625.531	522.959
5	255.634	719.069	638.818
6	324.724	682.398	478.848
