# Supplementary material for: Auditory fear memory retrieval requires BLA-LS and LS-VMH circuitries via GABAergic and dopaminergic neurons
Source: EMBO Rep. 2025 Mar 7;26(7):1816–34. doi: 10.1038/s44319-025-00403-x (PMC11977213; doi:10.1038/s44319-025-00403-x)
Supplement: Supplementary file 9 — Source data Fig. 7 [file 44319_2025_403_MOESM9_ESM.zip › Figure 7/7B/Percentage freezing .xlsx]

## Sheet: Sheet1
NO.	control	context	TMT
1	15.8333	33.8889	74.6667
2	7.77778	37.5	68.6667
3	5	31.9444	75.3333
4	3.05556	48.8889	74
5	3.61111	45.5556	82.6667
6	18.0556	35	73.6667
