# Supplementary material for: Auditory fear memory retrieval requires BLA-LS and LS-VMH circuitries via GABAergic and dopaminergic neurons
Source: EMBO Rep. 2025 Mar 7;26(7):1816–34. doi: 10.1038/s44319-025-00403-x (PMC11977213; doi:10.1038/s44319-025-00403-x)
Supplement: Supplementary file 9 — Source data Fig. 7 [file 44319_2025_403_MOESM9_ESM.zip › Figure 7/7E/c-Fos in VMH.xlsx]

## Sheet: Sheet1
NO.	control	context	TMT
1	51.0204	210.991	168.474
2	39.8597	75.9991	122.768
3	91.943	121.705	235.969
4	146.684	103.635	218.963
5	179.634	78.6565	166.348
6	157.844	75.4677	163.159
