# Supplementary material for: Auditory fear memory retrieval requires BLA-LS and LS-VMH circuitries via GABAergic and dopaminergic neurons
Source: EMBO Rep. 2025 Mar 7;26(7):1816–34. doi: 10.1038/s44319-025-00403-x (PMC11977213; doi:10.1038/s44319-025-00403-x)
Supplement: Supplementary file 10 — Source data Fig. 8 [file 44319_2025_403_MOESM10_ESM.zip]

Archive with 161 entries (145 files):
- Figure 8/
- Figure 8/.DS_Store
- __MACOSX/Figure 8/._.DS_Store
- Figure 8/._.DS_Store
- Figure 8/8A/
- Figure 8/._8A
- Figure 8/8D/
- Figure 8/._8D
- Figure 8/8B/
- Figure 8/._8B
- Figure 8/8E/
- Figure 8/._8E
- Figure 8/8A/Orexin B/
- Figure 8/8A/._Orexin B
- Figure 8/8A/.DS_Store
- __MACOSX/Figure 8/8A/._.DS_Store
- Figure 8/8A/._.DS_Store
- Figure 8/8A/Orexin A/
- Figure 8/8A/._Orexin A
- Figure 8/8D/TCS/
- Figure 8/8D/._TCS
- Figure 8/8D/Heat inactivated antibody/
- Figure 8/8D/._Heat inactivated antibody
- Figure 8/8D/Vehicle/
- Figure 8/8D/._Vehicle
- Figure 8/8D/ORB antibody/
- Figure 8/8D/._ORB antibody
- Figure 8/8D/Control/
- Figure 8/8D/._Control
- Figure 8/8B/c-Fos positive cells.xlsx
- __MACOSX/Figure 8/8B/._c-Fos positive cells.xlsx
- Figure 8/8B/._c-Fos positive cells.xlsx
- Figure 8/8E/c-Fos positive cells and Percentage freezing .xlsx
- __MACOSX/Figure 8/8E/._c-Fos positive cells and Percentage freezing .xlsx
- Figure 8/8E/._c-Fos positive cells and Percentage freezing .xlsx
- Figure 8/8A/Orexin B/Tone/
- Figure 8/8A/Orexin B/._Tone
- Figure 8/8A/Orexin B/Control/
- Figure 8/8A/Orexin B/._Control
- Figure 8/8A/Orexin A/Tone/
- Figure 8/8A/Orexin A/._Tone
- Figure 8/8A/Orexin A/.DS_Store
- __MACOSX/Figure 8/8A/Orexin A/._.DS_Store
- Figure 8/8A/Orexin A/._.DS_Store
- Figure 8/8A/Orexin A/Control/
- Figure 8/8A/Orexin A/._Control
- Figure 8/8D/TCS/overlay 2.tif
- __MACOSX/Figure 8/8D/TCS/._overlay 2.tif
- Figure 8/8D/TCS/._overlay 2.tif
- Figure 8/8D/TCS/overlay 1.tif
- __MACOSX/Figure 8/8D/TCS/._overlay 1.tif
- Figure 8/8D/TCS/._overlay 1.tif
- Figure 8/8D/TCS/c-Fos.tif
- __MACOSX/Figure 8/8D/TCS/._c-Fos.tif
- Figure 8/8D/TCS/._c-Fos.tif
- Figure 8/8D/TCS/NeuN.tif
- __MACOSX/Figure 8/8D/TCS/._NeuN.tif
- Figure 8/8D/TCS/._NeuN.tif
- Figure 8/8D/TCS/Hoechst.tif
- __MACOSX/Figure 8/8D/TCS/._Hoechst.tif
- Figure 8/8D/TCS/._Hoechst.tif
- Figure 8/8D/Heat inactivated antibody/overlay 2.tif
- __MACOSX/Figure 8/8D/Heat inactivated antibody/._overlay 2.tif
- Figure 8/8D/Heat inactivated antibody/._overlay 2.tif
- Figure 8/8D/Heat inactivated antibody/overlay 1.tif
- __MACOSX/Figure 8/8D/Heat inactivated antibody/._overlay 1.tif
- Figure 8/8D/Heat inactivated antibody/._overlay 1.tif
- Figure 8/8D/Heat inactivated antibody/c-Fos.tif
- __MACOSX/Figure 8/8D/Heat inactivated antibody/._c-Fos.tif
- Figure 8/8D/Heat inactivated antibody/._c-Fos.tif
- Figure 8/8D/Heat inactivated antibody/NeuN.tif
- __MACOSX/Figure 8/8D/Heat inactivated antibody/._NeuN.tif
- Figure 8/8D/Heat inactivated antibody/._NeuN.tif
- Figure 8/8D/Heat inactivated antibody/Hoechst.tif
- __MACOSX/Figure 8/8D/Heat inactivated antibody/._Hoechst.tif
- Figure 8/8D/Heat inactivated antibody/._Hoechst.tif
- Figure 8/8D/Vehicle/overlay 2.tif
- __MACOSX/Figure 8/8D/Vehicle/._overlay 2.tif
- Figure 8/8D/Vehicle/._overlay 2.tif
- Figure 8/8D/Vehicle/overlay 1.tif
- __MACOSX/Figure 8/8D/Vehicle/._overlay 1.tif
- Figure 8/8D/Vehicle/._overlay 1.tif
- Figure 8/8D/Vehicle/c-Fos.tif
- __MACOSX/Figure 8/8D/Vehicle/._c-Fos.tif
- Figure 8/8D/Vehicle/._c-Fos.tif
- Figure 8/8D/Vehicle/NeuN.tif
- __MACOSX/Figure 8/8D/Vehicle/._NeuN.tif
- Figure 8/8D/Vehicle/._NeuN.tif
- Figure 8/8D/Vehicle/Hoechst.tif
- __MACOSX/Figure 8/8D/Vehicle/._Hoechst.tif
- Figure 8/8D/Vehicle/._Hoechst.tif
- Figure 8/8D/ORB antibody/overlay 2.tif
- __MACOSX/Figure 8/8D/ORB antibody/._overlay 2.tif
- Figure 8/8D/ORB antibody/._overlay 2.tif
- Figure 8/8D/ORB antibody/overlay 1.tif
- __MACOSX/Figure 8/8D/ORB antibody/._overlay 1.tif
- Figure 8/8D/ORB antibody/._overlay 1.tif
- Figure 8/8D/ORB antibody/c-Fos.tif
- __MACOSX/Figure 8/8D/ORB antibody/._c-Fos.tif
- Figure 8/8D/ORB antibody/._c-Fos.tif
- Figure 8/8D/ORB antibody/NeuN.tif
- __MACOSX/Figure 8/8D/ORB antibody/._NeuN.tif
- Figure 8/8D/ORB antibody/._NeuN.tif
- Figure 8/8D/ORB antibody/Hoechst.tif
- __MACOSX/Figure 8/8D/ORB antibody/._Hoechst.tif
- Figure 8/8D/ORB antibody/._Hoechst.tif
- Figure 8/8D/Control/overlay 2.tif
- __MACOSX/Figure 8/8D/Control/._overlay 2.tif
- Figure 8/8D/Control/._overlay 2.tif
- Figure 8/8D/Control/overlay 1.tif
- __MACOSX/Figure 8/8D/Control/._overlay 1.tif
- Figure 8/8D/Control/._overlay 1.tif
- Figure 8/8D/Control/c-Fos.tif
- __MACOSX/Figure 8/8D/Control/._c-Fos.tif
- Figure 8/8D/Control/._c-Fos.tif
- Figure 8/8D/Control/NeuN.tif
- __MACOSX/Figure 8/8D/Control/._NeuN.tif
- Figure 8/8D/Control/._NeuN.tif
- Figure 8/8D/Control/Hoechst.tif
- __MACOSX/Figure 8/8D/Control/._Hoechst.tif
- Figure 8/8D/Control/._Hoechst.tif
- Figure 8/8A/Orexin B/Tone/Orexin B.tif
- __MACOSX/Figure 8/8A/Orexin B/Tone/._Orexin B.tif
- Figure 8/8A/Orexin B/Tone/._Orexin B.tif
- __MACOSX/Figure 8/8A/Orexin B/Tone/._overlay 2.tif
- Figure 8/8A/Orexin B/Tone/overlay 1.tif
- __MACOSX/Figure 8/8A/Orexin B/Tone/._overlay 1.tif
- Figure 8/8A/Orexin B/Tone/._overlay 1.tif
- Figure 8/8A/Orexin B/Tone/Hoechst.tif
- __MACOSX/Figure 8/8A/Orexin B/Tone/._Hoechst.tif
- Figure 8/8A/Orexin B/Tone/._Hoechst.tif
- Figure 8/8A/Orexin B/Control/Orexin B.tif
- __MACOSX/Figure 8/8A/Orexin B/Control/._Orexin B.tif
- Figure 8/8A/Orexin B/Control/._Orexin B.tif
- __MACOSX/Figure 8/8A/Orexin B/Control/._overlay 2.tif
- Figure 8/8A/Orexin B/Control/overlay 1.tif
- __MACOSX/Figure 8/8A/Orexin B/Control/._overlay 1.tif
- Figure 8/8A/Orexin B/Control/._overlay 1.tif
- Figure 8/8A/Orexin B/Control/Hoechst.tif
- __MACOSX/Figure 8/8A/Orexin B/Control/._Hoechst.tif
- Figure 8/8A/Orexin B/Control/._Hoechst.tif
- Figure 8/8A/Orexin A/Tone/Orexin A.tif
- __MACOSX/Figure 8/8A/Orexin A/Tone/._Orexin A.tif
- Figure 8/8A/Orexin A/Tone/._Orexin A.tif
- __MACOSX/Figure 8/8A/Orexin A/Tone/._overlay 2.tif
- Figure 8/8A/Orexin A/Tone/overlay 1.tif
- __MACOSX/Figure 8/8A/Orexin A/Tone/._overlay 1.tif
- Figure 8/8A/Orexin A/Tone/._overlay 1.tif
- Figure 8/8A/Orexin A/Tone/Hoechst.tif
- __MACOSX/Figure 8/8A/Orexin A/Tone/._Hoechst.tif
- Figure 8/8A/Orexin A/Tone/._Hoechst.tif
- Figure 8/8A/Orexin A/Control/Orexin A.tif
- __MACOSX/Figure 8/8A/Orexin A/Control/._Orexin A.tif
- Figure 8/8A/Orexin A/Control/._Orexin A.tif
- __MACOSX/Figure 8/8A/Orexin A/Control/._overlay 2.tif
- Figure 8/8A/Orexin A/Control/overlay 1.tif
- __MACOSX/Figure 8/8A/Orexin A/Control/._overlay 1.tif
- Figure 8/8A/Orexin A/Control/._overlay 1.tif
- Figure 8/8A/Orexin A/Control/Hoechst.tif
- __MACOSX/Figure 8/8A/Orexin A/Control/._Hoechst.tif
- Figure 8/8A/Orexin A/Control/._Hoechst.tif
