# Supplementary material for: Auditory fear memory retrieval requires BLA-LS and LS-VMH circuitries via GABAergic and dopaminergic neurons
Source: EMBO Rep. 2025 Mar 7;26(7):1816–34. doi: 10.1038/s44319-025-00403-x (PMC11977213; doi:10.1038/s44319-025-00403-x)
Supplement: Supplementary file 10 — Source data Fig. 8 [file 44319_2025_403_MOESM10_ESM.zip › Figure 8/8B/c-Fos positive cells.xlsx]

## Sheet: Sheet1
	Tone test						Control
Orexin A	98.15	74.69	322.22	405.56	466.05	485.19	35.19	245.06	288.27	66.67	159.88	383.95
Orexin B	283.95	206.17	585.8	471.6	514.2	412.96	148.15	283.33	237.04	203.09	130.25	98.15
