# Supplementary material for: Auditory fear memory retrieval requires BLA-LS and LS-VMH circuitries via GABAergic and dopaminergic neurons
Source: EMBO Rep. 2025 Mar 7;26(7):1816–34. doi: 10.1038/s44319-025-00403-x (PMC11977213; doi:10.1038/s44319-025-00403-x)
Supplement: Supplementary file 10 — Source data Fig. 8 [file 44319_2025_403_MOESM10_ESM.zip › Figure 8/8E/c-Fos positive cells and Percentage freezing .xlsx]

## Sheet: Sheet1
Left panel	NO.	Heat inactivated antidody	Vehicle	ORB antibody	TCS	Control
	1	637.04	628.4	150.62	203.09	547.53
	2	635.19	598.15	248.77	193.83	648.77
	3	597.53	441.98	259.26	151.85	568.52
	4	516.67	528.4	253.09	193.83	544.44
	5	567.28	550.62	240.74	184.57	674.69
	6	527.16	521.6	175.93	219.14	463.58
	7	423.46	425.93	128.4	298.77	600
	8	546.3	517.9	218.52	264.2	339.51
Right panel	NO.	Heat inactivated antidody	Vehicle	ORB antibody	TCS	Control
	1	66.5	43.7111	42.4852	41.4926	74.3556
	2	74.637	72.7037	32.4037	19.2444	62.4037
	3	54.5185	85.7296	42.7778	36.5296	48.663
	4	65.7296	49.9593	37.6407	24.4407	64.4704
	5	58.0778	69.5667	30.1889	21.6556	64.837
	6	75.4296	75.7667	36.2852	28.5556	74.8444
	7	62.9593	62.3444	39.3926	22.6037	52.4222
	8	69.7963	75.6148	23.8519	41.4889	53.0148
